# Supplementary material for: Combining Stage Specificity and Metabolomic Profiling to Advance Antimalarial Drug Discovery
Source: Cell Chem Biol. 2020 Feb 20;27(2):158–171.e3. doi: 10.1016/j.chembiol.2019.11.009 (PMC7031696; doi:10.1016/j.chembiol.2019.11.009)
Supplement: Table S4. Metabolomics Dataset, Related to Figure 7 — Data shown are the log2 changes in metabolites levels under compound pressure compared with untreated controls. Metabolomics data were generated specifically for this study, except for CQ, DSM265, MMV000248, MMV006455, MMV019017, and KAE609, which were sourced from (Allman et al., 2016). Data for ATQ is based on >10 independent repeats. Data for CQ, DSM265, MMV000787, MMV007181, MMV019555, MMV020746, MMV665939, MMV675939, and KAE609 are based on two independent repeats. Data for other compounds are based on one biological repeat. ATQ, atovaquone; CQ, chloroquine; DHA, dihydroartemisinin; FQ, ferroquine; LMF, lumefantrine; MB, methylene blue; NQ, naphthoquine; MFQ, mefloquine; PPQ, piperaquine. [file mmc2.xlsx]

## Sheet: Log2(fold changes)
	MMV022478	MMV019555	MMV667491	MMV030666	MMV027496	MMV000248	MMV006455	MMV007181	MMV020746	MMV665939	MMV000442	GNF-Pf-5660	LMF	MMV665794	KAI407	KAE609*	MMV019017	CQ	MFQ	NQ	PPQ	MB	MMV675939	DHA	WLL-vs	MMV668311	FQ	MMV022224	MMV085071	MMV021735	ATQ	DSM265*	MMV000787
1_3-Bisphosphoglyceric acid	0	0	0	0	0	0	0	0.00620228	0	0	0	0	0.0272044	0	0	0	0	0	0.0234552	0.0605196	-0.0150458	0.0908023	0	0.022573	0	0	0	0	0	0	0.0158064	0	0
2_3-Diphosphoglyceric acid	-1.6478	-0.317263	-0.575391	-0.12085	-0.168829	-1.94	0.55	-0.466676	-0.933353	0.0581729	0	0	0	0	0	-2.22	-2.51564	-0.18	0	0	0	0	-0.0292749	0	-0.198237	-0.194776	-0.0833497	-0.154887	0.0150175	-0.0649915	0.0331548	-0.17	-0.641021
2-dehydro-D-gluconate	0	0	0.155048	0.514192	0.350508	-0.613514	0.282138	0.0389787	-0.148724	0.196636	0.0187434	-0.154896	-0.0603304	0.00900959	-0.401723	0.06	-0.259047	0.95	0.192697	-0.0604718	0	0	-0.0307864	0.102695	0	0	-0.314675	0.356354	0	0.0034952	0.0523774	-0.09	-0.139726
2-Hydroxy-2-methylbutanedioic acid	-0.445792	0.0189442	0.226655	0.310664	0.128754	0.218051	-0.544652	0.292948	0.259998	0.0519585	0	0.0547259	0.0216044	0.118772	0.184238	-0.15	0.707782	-0.13	0.0987152	0.0920283	-0.0344694	-0.085133	0.0606299	0.217557	0.327665	0.0948359	-0.0246805	0.175605	0.0903652	0.074441	-0.0062355	0.06	-0.115423
2-Isopropylmalic acid	0	0	0	0	0	0	0	0	0	0	0	0	0	1.09308	0	0	0	0	0	0	0	0	0	0	0	0	0	0	0	0	0.120974	0	0
2-oxo-4-methylthiobutanoate	0	0	0	0	0	-0.403521	0.171931	0.19592	0	0	0	0.16679	0	0.729988	0	0.38	1.02533	0.86	0	0	0	0	0	0	0	0	0	0	0	0	0.0517858	0.28	0
3-phosphoserine	-3.57688	0	-0.491674	-0.499401	-0.343893	-0.297722	-0.353872	-0.286301	-0.593376	-0.42245	-0.0388199	0.0666877	-0.0182726	-0.102312	-0.173063	-0.57	-0.690298	-0.22	-0.151801	-0.0699712	-0.169917	-0.366506	-0.259817	-0.119558	-0.185275	-0.190825	0	-0.171171	0	-0.0568168	-0.178162	0.02	-0.619913
3-phosphoglycerate	-0.22211	-0.77037	0.258948	0.00284518	0.00729694	0.532457	0.478735	-0.171382	-0.848721	-0.391967	0.147219	0.055283	0.256114	0.147456	-0.52349	0.01	-0.137547	-0.22	0.235866	0.207662	0.157586	0.171719	-0.0739799	0.316823	-0.133884	0.179872	0.209014	-0.0794707	-0.357057	-0.0608284	-0.13287	0.03	-0.537051
4-aminobutyrate	-1.15352	-0.0746491	-0.0143299	-0.0633539	-0.116026	0.171695	0.455909	-0.0985732	-0.123575	-0.325312	-0.288679	-0.191312	-0.16095	-0.144282	-0.0697178	-0.54	1.11502	0.54	-0.0257681	0.0262862	-0.034681	-0.107342	-0.0837739	0.0524945	-0.0214699	0.00127404	0.0759027	-0.29379	-0.237017	0.0778261	0.192326	0.13	0.0413784
4-phosphopantetheine	0	0	0	-0.332032	-1.1166	0	0	0.696077	0	0	0	-0.0588284	0	0	-0.325948	0	0	0	0	0	0	0	0	0	0	0	0	-0.520869	0	-0.271843	0.00480131	0	0
4-phosphopantothenate	-2.58402	-0.0563097	-0.595935	-1.08072	-0.228697	-0.469143	0.373023	-0.663848	-0.772219	-0.802441	-0.166791	-0.0655578	0.0324231	0	-0.0998054	-0.15	-1.0497	-0.05	0.00237126	-0.0475308	-0.157828	-0.308854	-0.164432	-0.0479832	-0.0912829	0.0507048	0.0212606	0.0734597	-0.0278984	-0.734323	-0.351224	-0.18	-0.584533
4-Pyridoxic acid	0	-0.00641625	0.154516	-0.427897	-0.0867057	-0.429774	-0.291772	-0.224731	-0.449461	-0.0873512	0.345382	0.0311281	0.00703041	0.139675	0	-0.6	0.0657998	-0.05	0.0739743	0.207274	0	0	0.0933911	0.291535	0	0	0.0751043	0.0566169	0.172461	-0.221165	0.00138629	-1.99	-0.465369
5-aminopentanoic acid	0	0	0	0	0	0	0	-0.229407	0	0	-0.592238	0	0	0	0	0	0	0	0	0	0	0	0	0	0	0	0	0	0	0	-0.0148552	0	0
5-methyl-THF	0	0	0	0	0	0	0	0	0	0	0	0	0	0	0	0	0	0	0	0	0	0	0	0	0	0	0	0	0	0	-0.0146073	0	0
5-phosphoribosyl-1-pyrophosphate	-3.82768	0	0	-0.691687	-0.734338	-1.60712	-0.917667	0	0	0	0	0	0	0	0	-2.98	-1.16358	-0.03	0	0	0.284041	0.762689	0	0	-0.127706	-0.0448684	0	-0.755056	0	0.220994	-0.119774	-0.02	0
6-phospho-D-gluconate	-1.23625	-0.192462	-0.307078	-0.31648	-0.114071	-0.0744969	0.458024	-0.145284	-0.388838	-0.223361	-0.0693524	-0.0447853	-0.0220908	0.0647571	-0.0492748	-0.28	-0.43561	-0.08	-0.007896	0.108505	0.0537279	0.0184154	-0.0600886	-0.0476437	-0.0372916	0.0743638	0	-0.0328033	-0.0766097	-0.115911	0.0051409	0.21	-0.358993
a-ketoglutarate	-0.895143	-0.782414	0.48541	-0.792838	-0.10101	-0.729027	-0.693598	-0.176447	-0.0867355	-0.41894	-0.271553	-0.494197	-0.0307864	-0.172084	-0.135151	0	1.1175	0	0.0462951	0.161033	-0.0257356	0.0679917	0.068703	0.404605	-0.0151061	-0.0878551	-0.21643	-0.453205	-0.315111	-0.337959	-0.0982089	0	0.00990665
acetyl-aspartate	0	0.156948	-0.297789	-0.26425	-0.223954	0	0	-0.116846	-0.326064	-0.0249234	-0.0301919	0.026279	0	-0.103355	-0.0761939	0	0	0	0	0	0	0	-0.11689	0	0	0	-0.00955883	-0.21046	-0.000677186	-0.296376	-0.00186488	0	-0.522547
acetyl-CoA	-2.48189	0	0	-1.4955	-0.626844	-1.01716	0	-0.258135	0	0	0	-0.224289	0.146327	0	0	-0.54	-1.27361	-0.24	0.0685908	0.16702	0.0193371	-0.125651	0	0.189647	-0.257248	-0.0175016	0.0672788	-0.329889	0	-1.27512	-0.381242	0.11	0
Acetyl-glycine	0	0	2.29375	0	0	0	0	0.460283	0.920566	1.34895	0	0	0	0	0	0	0	0	0	0	0	0	0.232427	0	0	0	0	0	0	0	-0.00713532	0	-0.630574
Acetyllysine	-6.46037	-3.09466	-1.94333	0	0	-2.74485	-1.83993	-3.19039	-2.38614	-0.754175	-2.42388	-1.83501	-0.721674	-0.872982	-0.618699	-1.93	-3.69464	-0.3	-0.102673	-0.142297	0.0672098	-0.0941393	-0.0561844	0.0199798	-0.328399	0.57196	0.243218	0	0.227137	0	0.198549	-0.09	0.113788
acetylphosphate	0	0	0.714936	0	0	0	0	0.0227324	-0.739352	-0.343017	0.633458	0.402082	0	0	-0.587294	0	0	0	0	0	0	0	-0.0393459	0	0	0	0	0	0	0	0	0	-0.294553
aconitate	0	1.73576	0.0880468	-1.4846	0.479414	0.329407	-0.057521	-0.148006	-0.377431	-0.285064	-0.305686	-0.242359	-0.268376	0.00366853	-0.0565206	0.62	0.0983259	-0.4	-0.0630213	0.12078	0	0	0.0879047	0.13545	0	0	0	-0.285523	-0.0324504	-1.70842	-1.07252	-0.1	-0.172656
adenine	0	-0.0543866	0	-0.536598	0.0267062	0	0	0	0	0	0	0	0	0	0	0	0	0	0	0	0	0	0	0	0	0	0	0.0811799	-0.232975	-0.48663	0.0165329	0	0
adenosine	0	0	0	0	0	0.0853988	-1.93389	0	0	0	0	0	0	0.154882	0	0.21	-0.46845	-0.76	0	0	0	0	0	0	0	0	0	0	0	0	-0.00190798	-0.09	0
adenosine 5'-phosphosulfate	0	0	-1.01232	0	0	0	0	-0.234271	0	-0.0824778	-0.0781524	0	0	0	0	0	0	0	0	0	-0.572347	-0.137535	-0.0749969	0	0	0	-0.196054	0	0	0	0.0464729	0	-0.684262
ADP-D-glucose	-1.08418	0.218865	-0.0367801	-0.323737	-0.032249	-0.574825	0.354141	-0.0479657	0.0175239	0.0442933	0	-0.129412	0.0419586	-0.0341418	0.0480858	0.02	0.355403	-0.17	-0.0225526	0.0397718	0.0316547	0.0236932	0.0319926	0.0497379	-0.0988339	-0.0650666	0.0624785	0.00371963	0.077207	0.0202837	0.118652	0.1	-0.21533
alanine/sarcosine	-2.11649	-0.421206	-0.212273	-1.23963	-0.586892	-0.966293	-0.73487	-0.693826	-0.952763	-0.434005	-0.91859	-0.383564	-0.509024	-0.436135	-0.234143	-2.4	-2.95924	-0.03	-0.26904	-0.0537004	0	0	-0.11621	-0.317331	-0.348728	0.207007	0.0137486	0.0223336	0.198876	-0.419206	-0.255112	-0.78	-0.552909
Aminoadipic acid	0	0	0	0	0	0	0	0	0	0	0.677918	0	0	0.337075	0	0	0	0	0	0	0	0	0	0	0	0	0	0	0	0	0	0	0
anthranilate	0	-0.093255	0.326115	0	0	0	0	-0.0791722	-0.0815451	0.174873	0.331512	0	0	0.173132	0.188086	0	0	0	0	0	0	0	0.0137923	0	0	0	0	0	0.219673	0	0.0610122	0	-0.166554
arginine	0	0	-0.626738	0	0	0	0	-0.766552	-0.931607	-0.587525	-1.6314	-0.869317	-0.778329	-0.790086	0	0	0	0	-0.393657	0.0159144	0.117819	-0.100723	-0.25996	0.141076	0	0	0.0962301	0	0	0	0.148583	0	0.735674
asparagine	-0.399012	0.244322	0.183926	-0.0502867	0.1613	0	0	-0.209738	-0.222349	-0.287456	-0.329552	-0.0615189	-0.322933	-0.107355	0.137662	0	0	0	-0.0277335	0.0138513	0.0160748	-0.149022	-0.105839	0.115782	-0.10073	0.0935433	0.245538	0.262019	0.441465	0.00145335	0.0403699	0	-0.294518
aspartate	-1.77061	0.446272	-0.145727	-1.93725	-0.37636	0	0	-0.70169	-0.848413	-0.474017	-0.620462	-0.536194	-0.384405	-0.670057	-0.266573	0	0	0	-0.166967	-0.0605445	0.0497477	-0.251887	-0.114716	-0.0831485	-0.063181	0.0928147	0.0829369	-0.0523893	0.158325	-1.41477	-0.509712	0	-0.878371
biotin	1.60466	0	0.157553	0	0	0	0	0.330223	0.189216	0.134659	-0.898659	-0.0974482	0	-0.165438	0.136751	0	0	0	0	0	0	0	-0.133745	0	0.640226	0.556228	0	0	0	0	-0.077158	0	-0.262763
carnitine	0	0	0	0	0	-0.829405	-1.51543	0	0	0	0	-0.394016	0	0	-0.0610173	0.55	1.28121	0.64	0	0	0	0	0	0	0	0	0	0	0	0	0	0.61	0
cCMP	0.031511	0	0	0	0	0	0	0	0	0	0	0	-0.262601	0.119023	0	0	0	0	-0.140953	0.0520431	0	0	0	-0.149906	-0.361974	-0.643116	0	0	0	0	-0.0456599	0	0
CDP	-1.74181	1.45885	-0.349182	-0.7698	-0.430041	0.480794	0.5091	-0.105165	-0.372021	-0.167163	-0.156618	0.308323	0.100589	-0.260363	0.254778	-0.29	-1.21891	0.11	-0.610256	-0.592313	-0.823213	-0.245705	-0.244109	0.102849	-0.469915	-0.754461	-0.292389	-0.411923	0.775279	-0.678919	-0.427411	-0.8	-1.13291
CDP-choline	-1.85747	-0.39472	0	0.182617	-0.0515735	0	0	0	0	0	0	-0.443502	0.0202474	0	-0.125273	0	0	0	-0.556847	-0.06516	0	0	0	-0.0956658	-0.0245623	0.154181	0	0.297169	0.0575325	-0.342215	-0.153401	0	0
CDP-ethanolamine	-1.18196	-0.131599	-0.145542	0	0	0.116193	-0.178788	0.0878874	0.175775	0.356685	0	-0.245142	-0.0381467	-0.365178	-0.0240348	-0.28	-0.448649	0.73	0.0944869	-0.010141	-0.0108196	0.150186	-0.129444	0.138883	-0.138967	-0.0965816	0.190416	0	-0.0662115	0	-0.19212	-0.17	-0.461145
cGMP	0	0	0	0	0	0	0	0	0	0	0	0	0	0	0	0	0	0	0	0	0	0	0	0	0	0	0	0	0	0	-0.00505459	0	0
Citraconic acid	0	-0.113507	0	0	0	0	0	0	0	0	0	0.0258383	0	0	0.242415	0	0	0	0	0	0	0	0	0	0	0	0.0301915	0	-0.0370704	0	-0.0715134	0	0
citrate/isocitrate	-0.354661	0	0.291455	-1.60416	0.889592	-0.542183	-1.1034	-0.218086	-0.436173	0.0475293	0	-0.0751762	-0.237013	0	0	0.19	1.09677	0.23	-0.193238	-0.0500181	-0.0665379	-0.192447	0.209881	0.117753	0.0938796	0.313047	0.00628847	-0.250469	0	-1.94054	-1.23862	0.2	0.0216627
CMP	0.0604636	0.633325	-0.749647	0.356828	0.322815	0.149128	0.401928	0.177556	0.607372	0.241654	-0.425619	-0.159	0.14073	-0.255947	0.488117	1.24	-0.238349	-0.84	-0.10761	-0.119388	-0.100418	-0.204154	0.0384898	0.402056	0.0377342	-0.0796132	-0.027637	0.397588	-0.287929	-0.200557	-0.199379	-0.71	-0.140082
coenzyme A	-2.93466	0	-0.0492061	-0.947473	0.177209	0	0	0.336541	0.574148	0.530992	0	0	-0.192389	0	0	0	0	0	-0.0980381	-0.173647	-0.0958578	-0.295525	0.182255	-0.143754	0.0854314	0.134716	0.911902	-0.669356	0	-0.132221	-0.157568	0	-0.338949
CTP	0	0.485798	0	-1.51704	-0.0857287	-0.332662	0.458209	0.071463	0	0	0	0.149165	0.0769043	-0.0510324	0	-1.27	-1.4253	-0.81	0.0885893	0.136855	0.0442416	0.043227	0	0.0461497	0	0	0.0362172	-0.2057	-0.163809	-1.384	-0.713392	-0.79	0
cyclic-AMP	0	0	-0.363061	0	0	-0.88844	0.154885	-0.274623	-0.388666	-0.125025	-0.628884	0	-0.0734009	0	0.208976	-1.16	-0.924224	-0.51	0.0915664	-3.95e-05	-0.0808614	-0.157579	-0.157137	0.0949224	0	0	0.103088	0	0	0	-0.349656	0.11	-0.63832
cytidine	0.0979094	0.119177	0	0.359237	0.113096	0.504842	1.28982	0	0	0	0.652479	-0.107991	-0.0673157	-0.0279861	-0.230424	-0.31	0.907867	1.25	0.00381643	0.0480516	-0.00208386	-0.104832	0	0.153043	-0.124927	-0.264055	0.102392	0.14935	-0.0122972	-0.0218187	0.0711293	0.11	0
D-glucarate	0	0.369249	0	0.0217917	-0.160469	0	0	0.854955	0	0	0	0.28287	-0.0288799	0	0.768329	0	0	0	0.0570865	0.121059	0	0	0	0.185637	0	0	0.469076	0.0158583	-0.0394949	-0.0748552	-0.0163738	0	0
D-gluconate	0	0	-0.396633	-0.170393	-0.104616	0.197591	1.2035	-0.0915658	-0.183132	-0.209335	0	-0.0777051	-0.0672289	-0.110393	-0.112418	-0.33	-1.2242	-0.07	0.00272434	0.116758	-0.150346	-0.0169852	-0.0590054	0.046959	0	0	0	-0.404178	0	-0.176289	-0.298066	0.1	-0.425277
D-glucosamine-1/6-phosphate	0	0	0.050349	0	0	0	0	0.0318778	0.0637556	-0.0943278	0	0.0394544	0	0	0.087697	0	0	0	0	0	0	0	0.094887	0	0	0	0	0	0	0	0.0270289	0	-0.0858093
D-sedoheptulose-1/7-phosphate	0.208453	0.97254	-0.753118	0.324709	0.362779	-0.134367	0.220617	-0.411333	-0.709593	-0.426732	0.0894239	-0.084455	-0.300712	-0.0970316	0.181924	-0.73	-0.666921	0.08	-0.278042	-0.140958	-0.180387	-0.164416	-0.256697	-0.45065	-0.415121	-0.698446	-0.00358778	0.306747	0.207242	0.123623	-0.19271	-0.04	-0.777879
dAMP	-1.58929	0.60932	-0.0715414	0	0	-1.12034	1.1553	0.107833	0.215666	-0.184097	0.285894	0.692716	0.292756	-0.0374755	0.297369	2.56	2.38731	1.78	-0.550039	-0.690683	0	0	-0.387898	0.366156	-0.14434	-0.475459	-0.349716	0	0.30028	0	0.0350971	0.12	-1.50993
dATP	0	-0.398072	0	-0.252868	-0.235653	-2.21997	-1.01467	0	0	0	0	0	0.0706473	0	0	-0.71	-1.30383	-0.8	0.137959	0.192645	0	0	0	0.128147	0	0	0.0365767	-0.104199	-0.0421966	0.312169	0.258689	0.51	0
dCDP	-1.76947	1.09717	-0.908988	-0.436606	-0.661761	0.709886	0.726736	-0.0446	0.00386549	-0.189112	-0.437851	0.163659	0.0978334	-0.18489	0.267485	1.68	-1.18615	0.53	-0.813647	-0.716371	-1.06709	-0.570511	-0.147645	-0.0585225	-0.416279	-0.583056	-0.265231	-0.624329	0.535233	-0.362849	-0.0505485	-0.49	0.436127
dCMP	-0.863808	0.672266	0	-0.409444	-0.19163	0.0771294	-0.670898	-0.125837	0	0	0	0	-0.0648341	0.110599	0.302675	1.5	0.830344	-0.74	-0.404234	-0.199148	0	0	0	-0.182303	-0.344052	-0.226712	-0.147142	-0.522365	-0.229086	-0.495625	-0.090901	-0.1	0
dCTP	0	0.101508	0	-1.32975	-0.244142	-0.071202	-3.57449	-0.08257	0	0	0	-0.193707	0.0492575	-0.0177081	0.2341	0.45	-0.452161	0.22	-0.0531524	-0.00541714	-0.111242	-0.218554	0	-0.120256	0	0	0.0303895	-0.407334	-0.433339	-0.879882	-0.41894	0	0
Decanoyl-CoA	0	0	0	0	0	0	0	0	0	0	0	0	0	0	0	0	0	0	0	0	0	0	0	0	0	0	0	0	0	0	0.0131342	0	0
deoxyguanosine	0	0	0	0	0	0	0	0	0	0	0	0	0	0	0	0	0	0	0	0	0	0	0	0	0	0	0	0	0	0	0.000872824	0	0
deoxyinosine	0	0	-0.500894	0	0	-2.08446	-0.346759	-0.472341	-0.476153	-0.699856	0	-0.0732989	0	0	-0.232416	2.85	1.65436	0.3	0	0	0	0	-0.241517	0	0	0	0	0	0	0	-0.0192723	0.64	-1.69482
deoxyribose-phosphate	0	0	1.31857	0	0	0.706367	0.427735	-0.239272	-0.478545	-0.42668	0.760982	0.149445	0	-0.0890914	1.22686	0.23	-0.902401	0.02	0	0	0	0	-0.079781	0	0	0	0	0	0	0	-0.0828435	0.08	-0.406275
deoxyuridine	0	0	0	0	0	0	0	0	0	0	0.138793	0	0	0	0	0	0	0	0	0	0	0	0	0	0	0	0	0	0	0	0.0155334	0	0
dGDP/ADP	-2.60284	0.125011	0	-0.258993	-0.406465	-1.74325	0.272399	0	0	0	-0.0785079	0.136784	0.026946	-0.395735	0.138761	-2.63	-1.97769	0.1	-0.416032	-0.388236	-0.509265	-0.0895134	0	0.163509	-0.291569	-0.639743	-0.196073	-0.418425	0.574641	0.194263	0.261754	0.05	0
dGMP/AMP	-1.05741	0.858548	-0.430534	-0.245308	0.0986435	-0.460824	0.472248	-0.292079	-0.453528	-0.142692	0	0.245753	0.086465	-0.670716	0.0833066	-1.14	-0.277673	0.12	-0.59943	-0.672093	-0.739124	-0.373275	-0.175946	0.265176	-0.242219	-0.514038	-0.318196	-0.243408	0.561562	0.253385	0.42877	-0.1	-0.4722
dGTP/ATP	0	-0.531399	0	-0.276326	-0.171298	-2.04344	0.330449	-0.203647	0	0	0	0	-0.0532194	0	0	-5.04	-2.01803	-0.18	0.0430604	0.128216	-0.225642	-0.00351066	0	0.0941097	0	0	0.0666459	-0.149008	-0.0308747	-9.1e-05	0.0433564	0.06	0
dihydroorotate	-4.93498	-1.32517	-0.0112069	4.93176	1.41756	-0.398614	-1.04246	0.441901	0.507752	0.580582	-0.671659	-0.250954	-0.179078	0.947427	0.305417	-2.01	-1.90436	-0.08	0.103836	-0.0269953	-0.115552	-0.383054	-0.0675038	0.205729	0.163853	0.285714	0.162718	0.423105	0.0785545	4.97986	4.3576	5.13	3.41404
DL-Pipecolic Acid	-1.84868	-1.25554	-0.871304	0	0	0	0	-2.32575	-2.1304	-0.639314	-2.3554	-1.92302	-0.8075	0	-0.374755	0	0	0	-0.326582	0.143529	-0.291928	0.244278	-0.116978	-0.0682971	-0.569991	-0.32697	-0.103495	0	-0.100331	0	-0.0868006	0	-0.382069
DLH	-8.80657	-4.7084	-1.90806	-4.09426	-2.00984	-2.66712	-3.33269	-3.7731	-3.36231	-0.821046	-3.00025	-2.21168	-0.989776	-0.56848	-1.06606	-1.39	-2.49486	-0.47	0.00751458	0.311429	0.0883892	0.379822	0.112019	0.334163	-0.452725	0.387318	0.0093971	0.843878	0.210384	0.0902717	0.230913	-0.07	-0.0841789
DLS	-6.9808	-0.259853	-1.06719	-3.57127	-1.50052	0	0	-3.02623	-2.12607	-0.526662	0	0	-0.66568	-0.183968	-0.645823	0	0	0	-0.103704	0.0978709	0.0258861	0.287021	0.0305321	0.349078	-0.0956102	0.517701	0.0685904	0.588736	0.00481892	0.144239	0.0199039	0	-0.519698
dTDP	-2.19502	0.828006	-0.829641	0	0	-0.383927	0.712793	0.0797613	0.178186	-0.169247	-0.198728	0.377234	0.0610511	-0.0420303	0.236476	2.45	1.4566	0.2	-0.652633	-0.608189	-0.925315	-0.414493	-0.198708	0.0903837	-0.366554	-0.651399	-0.326345	0	0.755835	0	-0.844402	-1.1	-1.17433
dTMP	0.785509	0	0.426379	0.41005	-0.0729491	-0.241153	1.28556	0.2449	0.352627	0.0357194	0	0.3737	0.00373304	0.218603	0.461227	3.96	3.66348	0.78	-0.912161	-0.835364	-1.27369	-0.787625	-0.0816683	0.227154	-0.397313	-0.554459	-0.499946	-0.15388	0	-0.530376	-0.139795	-1.07	-1.17342
dTTP	0	-0.386772	0	-1.60058	-0.387152	-1.43815	-0.43809	-0.102365	0	0	-0.258653	0	-0.0110921	0.0536058	0	1.4	-0.237773	-0.77	0.037883	0.119342	0.0546585	-0.309636	0	0.0537299	0	0	0.086627	-0.262796	-0.148864	-1.75745	-1.05667	-1.36	0
dUMP	0	0	0	0	0	-1.83476	-0.93722	0	0	0	0	0	0	0	0.589378	0.38	0	0	0	0	0	0	0	0	0	0	0	0	0	0	-0.186821	-1.92	0
dUTP	0	0	1.26487	0	0	-0.150013	1.94749	-0.481567	-0.963133	-0.323248	-0.326646	-0.192737	0	0.0813038	-0.448859	-1.3	-1.32188	1.03	0	0	0	0	-0.342714	0	0	0	0	0	0	0	-0.0409006	0.05	-0.503766
EV	0	0	-1.9968	0	0	0	0	-0.258619	-0.323632	-0.489061	0	0.0194958	0.0735647	0	-0.0799149	0	0	0	0.0318909	-0.129184	-0.661215	-0.609846	-0.572857	-0.0272061	0	0	0	0	0	0	-0.0638465	0	-0.686939
FAD	-1.81554	0.142577	-0.194473	0.068767	-0.126445	0.0601416	0.767532	0.0122522	-0.0634477	0.208241	0.0825434	-0.00894368	-0.0470546	-0.0298721	0.0514993	-1.31	-0.567181	-0.17	-0.0424816	0.0352128	0.00524535	0.0183152	-0.00141695	0.147578	-0.114021	0.0214837	0.0236198	0.838344	-0.0333081	-0.0437984	0.150199	0.1	-0.306436
FMN	-1.08729	0	0	-0.331601	-0.131912	0.0611155	0.84287	0.0152726	0	0	0.244404	0.138419	0.0131334	0	0.413334	-1	0.333047	-0.09	0.0498713	0.175799	-0.00104188	0.0297128	0	-0.171504	-0.0755426	-0.0857823	0.112643	0.136113	0	-0.24751	-0.0313821	-0.57	0
folate	-1.06265	0.337834	-0.256586	-0.104931	0.153014	0	0	0.1675	0.0599998	-0.291407	-0.104068	-0.076663	-0.0561216	-0.096991	-0.0778939	0	0	0	0.0411013	-0.0481659	-0.0657968	-0.0691201	-0.115187	0.0238059	-0.0506085	-0.194063	0.14399	0.210324	-0.325234	-0.0307355	-0.144995	0	-0.282789
fructose-1-6-bisphosphate	-0.121667	-0.0170607	1.71266	-0.525627	0.226973	-0.310065	0.570871	-0.351039	-0.729418	-0.155613	-0.10087	-0.254143	-0.0101167	0.152579	-0.326762	-1.13	-1.46107	-0.07	0.219338	0.276024	0.217888	0.122598	-0.120922	0.108877	-0.145081	0.396706	0.316165	-0.0558709	-0.138818	-0.220447	-0.12746	-0.12	-0.416934
fructose-6-phosphate	-1.67493	-0.0952147	0	0	0	0.271258	0	0.0575807	0	0	-0.380249	-0.149776	-0.175444	0	-0.0622226	0.06	-2.42267	-0.15	0.148753	0.244668	0.143271	-0.0700713	0	-0.06697	0.158273	0.306626	0.351387	0	-0.0147963	0	0.0405221	-0.23	0
fumarate	-1.89307	-0.843289	-0.397124	0.125336	0.421385	-0.90177	-1.1903	-0.61886	-0.619416	-0.511177	-0.781318	-0.82042	-0.330034	-0.494382	-0.4927	-0.06	0.0476186	-0.13	-0.0619986	0.113987	-0.00556752	0.0306184	-0.074487	0.0472684	-0.159795	0.0435351	-0.0659697	-0.47435	-0.10624	0.162866	-0.249163	-0.25	0.709424
G3P/DHAP	-0.746616	0	1.38321	-0.0842389	0.116406	-0.632133	0.785035	-0.192862	-0.242996	-0.490154	0.371476	-0.224731	0	-0.161133	0	-0.04	-1.48376	-0.51	0	0	0	0	-0.402646	0	-0.430605	-0.395713	0	0.0584638	0	0.200099	0.0183072	-0.63	-0.319503
GDP	-2.8317	0.382249	-1.28498	-0.372446	-0.528847	-0.325014	0.110775	-0.438415	-0.677201	-0.103141	-0.406432	0.0802362	0.0233859	-0.171336	0.198724	-2.58	-1.99441	0.24	-0.589344	-0.53446	-0.782219	-0.224431	-0.215258	0.0539752	-0.442635	-0.806312	-0.243528	-0.554522	0.718898	0.203327	0.362489	0.07	-0.956944
glucono-lactone	-1.15312	0	0	0	0	0	0	0	0	0	0	0.160287	-0.0196486	0	0	0	0	0	0.296034	0.0480404	0	0	0	0.152381	0.0621709	-0.0518526	0.0470384	0	0	0	0.0292081	0	0
glucose-1/6-phosphate	0	0	-0.860256	0	0	-0.0145205	2.34827	-0.256991	0.152479	-0.304337	0	-0.149776	0	-0.399583	0	-0.9	-1.07824	-0.73	0	0	0	0	-0.0303857	0	0	0	0	0	0	0	-0.00479839	0.26	-0.40442
glutamate	-1.07692	-0.0490941	0	-0.0415966	-0.123658	0	0	-0.0482605	0	0	-0.280299	-0.161118	-0.153164	0	-0.0837593	0	0	0	-0.00928063	0.037688	-0.0169005	-0.0572615	0	0.0789326	0.0168238	0.0292593	0.0411478	-0.25933	-0.00155397	0.0411587	0.113517	0	0
glutamine	-0.352097	-0.0138326	-0.330568	0.053628	0.0977947	0	0	-0.109708	-0.254952	-0.319179	-0.0929476	-0.00742516	-0.153966	-0.00965863	0.0803381	0	0	0	0.063925	0.0892394	0.0963529	0.0785796	-0.141041	0.220177	-0.0685131	-0.122733	0.100308	0.11542	0.101213	-0.0458092	0.00348869	0	-0.24762
glutathione	-3.35241	0	0.0466019	-0.307444	0.133822	0	0	0.0693282	0.145169	-0.104575	-0.180809	-0.103969	-0.116352	-0.175759	0.0415757	0	0	0	-0.00210575	-0.0421745	-0.0496215	-0.0878749	0.0177198	-0.043259	-0.162486	-0.142735	0	-0.510156	0	0.231847	0.0115796	0	-0.247183
glutathione disulfide	-1.51398	-0.682093	-0.654262	-0.503415	-0.410527	0.0788185	0.486985	-0.684094	-1.00147	-0.481325	-0.38685	-0.343442	-0.142486	-0.067223	-0.186961	-0.38	-0.684073	-0.36	-0.216256	-0.0038992	-0.325922	-0.440169	-0.233904	-0.0189884	-0.237789	-0.218539	-0.346557	-0.175839	-0.17945	-0.448955	-0.200388	0.1	-0.530597
glycerate	0	0	0	0	0	-0.0895273	0.507055	-0.0691987	0	0	-0.449006	-0.389791	0	0	0	-0.79	-0.560611	-0.47	0	0	0	0	0	0	0	0	0	0	0	0	-0.200451	-0.32	0
glycodeoxycholic acid?	0	0	0	0	0	0	0	-0.134257	0	0	-0.9911	-0.341341	0	0	-0.322039	0	0	0	0	0	0	0	0	0	0	0	0	0	0	0	-0.0462483	0	0
GMP	-1.91821	-0.869601	-1.43336	0.677159	-0.0044018	-0.738524	-0.140368	-0.203741	-0.0258556	0.305356	-0.502286	-0.450594	0.0423887	-0.0727434	0.123974	-2.42	-0.881406	-0.51	-0.0769402	0.0469926	-0.128609	-0.0654518	0.254528	0.57252	0.0488551	-0.388999	-0.0368528	-0.0051873	-0.258137	1.0042	0.740189	0.48	-0.0489624
GTP	0	-0.603946	0	-0.434822	-0.0940455	-3.1512	-0.302681	0	0	0	0	0	0.021107	0	0	-1.11	-2.07434	-0.03	0.0577966	0.0942322	-0.0879785	0.0952363	0	-0.0344031	0	0	0.0611589	-0.284278	-0.107191	0.0329119	0.120186	0.04	0
guanine	-1.4033	0.364776	-1.05861	-0.0150326	-0.0513974	-0.437872	0.0956864	-0.187294	-0.632413	-0.322395	-0.844836	0.353239	-0.0934394	-0.247547	0	0.26	0.453589	0.17	-0.907435	-1.15011	-0.946273	-0.959467	-0.459087	-1.20245	-0.23931	-0.347799	0	-0.448894	0.272256	0.455721	0.20233	0.4	-0.451512
guanosine	0	-0.22468	-1.06614	0	0	-0.651643	-0.935105	-0.726373	-0.876832	-0.39003	-1.24687	-0.0496749	0	-0.720269	-0.325818	-1.96	-0.097717	0.13	0	0	-1.15601	-1.21464	-0.397559	0	0	0	-0.232984	0	-0.0802592	0	0.0829156	-0.16	-0.383452
Hexose	1.60479	0	0.764762	0.637507	0.435909	0	0	0.831754	0.872042	0.105023	0.524213	0.356786	0	0	0.659156	0	0	0	0	0	0.257011	0.169183	-0.275856	0	0.390499	0.34083	0.921461	0.349631	0	-0.0303819	-0.167659	0	0.262616
histidine	-0.743029	-0.657954	-0.0982967	-0.814285	-0.33195	0	0	-0.808339	-0.832097	-0.251273	-1.09959	-0.66322	-0.474663	-0.508404	-0.182711	0	0	0	-0.0268593	0.143919	-0.00489403	0.0455381	-0.10201	0.170518	-0.154471	0.60779	0.0507447	0.281815	0.402292	-0.226426	-0.102183	0	-0.200134
homocysteic acid	0	0	0.129574	0	0	0	0	-0.241864	-0.483728	-0.0551818	-0.494332	0	0	0	0	0	0	0	0	0	0	0	0.0445466	0	0	0	0	0	0	0	0	0	-0.759507
HVDD	-6.0354	-3.3896	-3.10036	-4.90607	-2.15968	0	0	-4.47386	-4.29356	-0.996785	0	-2.34709	0	0	0	0	0	0	0	0	0	0	0.0907179	0	-0.502779	0.639674	0	0.722596	1.54707	-0.142157	0.0261939	0	-0.309181
Hydroxyisocaproic acid	0	0	0	0	0	0	0	0	0	0	0	0	0	0	0	0	0	0	0	0	0	0	0	0	0	0	0	0	0	0	-0.0149659	0	0
hydroxyphenylpyruvate	0	0	0	0	0	0	0	0	0	0	0	0	0	0	0	0	0	0	0	0	0	0	0	0	0	0	0	0	0	0	0.0147111	0	0
hydroxyproline/Aminolevulinate	-0.142599	0.0631276	-0.0313161	-0.0744415	-0.0266462	0	0	-0.107823	-0.259261	-0.33232	-0.0776602	0	-0.166729	0	-0.00750574	0	0	0	0.0725377	0.163078	0	0	-0.112146	0.123711	-0.0171713	0.0878229	0.0364556	-0.023906	-0.0385456	-0.119043	-0.0688824	0	-0.349366
hypoxanthine	0.341876	0	0.122586	0.116884	0.142843	-0.401993	0.192575	0.108654	0.0517842	-0.142816	-0.129291	0.0714626	0	0.0563958	0.164764	0.27	1.03986	0.23	0	0	0	0	-0.107522	0	0.195669	0.207673	0	0.06102	0	-0.11458	-0.257495	0.31	-0.23007
IDP	0	0	0	0	0	0	0	-0.00447227	0	0	0	0	0.0725646	0	-0.137175	0	0	0	0.0639835	0.0736736	-0.00447097	0.247091	0	0.246465	0	0	0	0	0	0	0.0184739	0	0
IMP	-1.97229	0.215786	-0.402895	0.0932214	0.0628046	-0.530609	0.820617	-0.120062	-0.0603701	0.026501	-0.380812	-0.0435873	0.00556824	-0.172388	0.0397945	0.38	0.0175826	-0.2	-0.0534132	-0.0394383	-0.115914	-0.153453	-0.0368097	0.0182713	0.0399847	0.0135893	-0.0158266	0.0371793	-0.0354515	0.296135	0.159915	0.1	-0.11401
indole	0	0	0	0.343951	0.00894176	-0.61057	-0.264477	-0.0870175	0	0	0	-0.142156	0	0	0.349018	0.17	0.246786	0.02	0	0	0	0	0	0	0	0	0	0.83448	0	-0.416362	-0.173644	0.19	0
inosine	-0.516445	-0.495123	0.0977443	-0.293181	-0.218077	-0.0830823	0.371694	-0.112131	-0.132699	-0.489197	-0.603055	-0.166937	-0.730677	-0.185665	-0.0766235	0.16	0.37926	0.09	-0.435611	-0.409855	-0.399656	-0.401652	0.00762626	-0.687031	0.0926404	0.0666053	0.439608	-0.164585	-0.0754304	-0.171357	-0.11235	0.23	-0.0358159
Inositol	0	0	0	0	0	0	0	0	0	0	0	0	0	0.451941	0	0	0	0	0	0	0	0	0	0	0	0	0	0	0	0	0	0	0
isoleucine	0.262917	0.111921	0	-0.154174	0.0175221	0	0	0	0	0	-0.855912	0	-0.337337	0	0	0	0	0	-0.0171327	0.19765	0.110306	0.720952	0	0.123856	0.0637712	0.196505	0.0739561	-0.140732	-0.114015	-0.173386	-0.294896	0	0
Isopentyl-PP	0	0	-0.474146	0	0	0	0	-0.434589	-0.693221	-0.371226	0	0	0	0	0	0	0	0	0	0	0	0	-0.319814	0	0	0	0.0767918	0	0	0	-0.0191081	0	-1.29403
L-arginino-succinate	0	2.18771	1.02491	-1.09114	0.85806	0	0	-0.666539	-0.215608	-0.446508	-0.915255	-1.40369	-0.951938	0	0.0108513	0	0	0	-0.369307	-0.0232944	0	0	0.0258428	-0.00891511	0	0	0	-0.193157	0.75857	-0.222256	0.190916	0	0.415703
lactate	-0.954991	0	-0.29582	-0.356196	-0.198226	-0.0809639	1.33818	-0.328155	-0.698998	-0.384547	-0.666238	-0.0957591	-0.742706	-0.125757	-0.202517	-1.31	-0.672477	0.26	-0.520756	-0.243597	-0.425505	-0.139801	-0.120399	-0.351551	-0.176201	0.0644588	0.168234	-0.434253	0	-0.407002	-0.514179	-0.12	-0.633776
LD	0	-0.130851	0.503925	-0.635794	-0.0397449	-0.258039	-0.479007	-0.148427	0.186003	-0.214004	0.0781765	0.0322882	-0.105735	0.287557	0.0079355	-1.32	-2.38463	-0.02	0.0808442	0.146735	0.0482734	-0.0546267	0.237902	0.274615	0	0	0.118449	0.866773	1.23084	0.0960464	0.195987	0.01	0.24634
leucine	0.0229091	-0.0577501	0	-0.30988	-0.111462	0	0	-0.311967	0	0	0	0	-0.54667	0	0	0	0	0	-0.174641	0.192288	-0.0844501	0.261443	0	-0.0454829	-0.0423548	0.255023	0.099129	0.00812233	-0.0774825	-0.268666	-0.284165	0	0
lysine	0	0	-0.525547	0	0	0	0	-2.31975	-2.25314	-0.836479	-2.72906	0	-0.928666	-1.00573	-0.573433	0	0	0	-0.179807	0.0741641	0.061444	-0.0828927	-0.355395	0.105908	0	0	0.0854285	0	0	0	0.318759	0	-0.125537
malate	-1.98798	-0.828064	-0.258662	-1.0993	-0.370779	-0.911855	1.26033	-0.744458	-0.698703	-0.626449	-1.59611	-0.878379	-0.285919	-0.511365	-0.394967	-0.06	0.0810893	-0.18	-0.090983	0.0333331	-0.0963902	-0.0399514	-0.105282	-0.0328599	-0.10695	0.00442437	-0.00323049	-0.403774	-0.0512147	-0.328104	-0.233592	-0.26	0.00116125
maleic acid	-2.05764	-0.818398	-0.309087	-0.333626	-0.229368	0	0	-0.791374	-0.770904	-0.637421	0	-0.858085	-0.255762	0	-0.362418	0	0	0	-0.0602137	0.0474046	-0.0991796	-0.0219585	-0.11575	-0.0277616	-0.133035	-0.00624854	0.0142418	-0.38106	-0.063618	0.184276	-0.1204	0	0.0284354
methionine	0.466804	0.469302	0.315505	-0.125965	0.263135	0	0	0.115249	-0.0286266	-0.31158	-0.335423	-0.192537	-0.583553	0.103204	0.0256362	0	0	0	-0.040513	0.283081	0.100249	0.125847	-0.0422419	0.182026	0.142684	0.437371	0.284644	0.297057	0.230768	-0.245592	-0.284818	0	-0.0998423
myo-inositol	0	0	-0.27647	0	0	0.14461	3.34685	-0.355524	-0.765523	-0.465022	0	0.0385982	-1.20173	-0.108763	-0.197749	-3.27	-2.82529	0.47	-0.750709	-0.360109	-0.66058	-0.200301	-0.149715	-0.523951	0	0	0	0	0	0	-0.209829	-0.85	-0.777631
Myristoyl/tetradecanoyl-CoA	0	0	0	0	0	0	0	0	0	0	0	0	0.0333234	0	0	0	0	0	0.0941126	0.02523	0	0	0	0.441013	0	0	0	0	0	0	-0.0410678	0	0
N-acetyl-glucosamine-1/6-phosphate	-2.70781	-0.283798	-0.22098	-0.127947	-0.0706594	0.480274	1.17919	-0.0060236	0.335432	0.0837209	0	0.180543	0	0.0457052	-0.297421	-0.23	-1.52218	-0.47	0	0	-0.120647	-0.302613	-0.134316	0	-0.0853543	-0.0813202	-0.0560991	-0.103896	0.0154458	0.332198	0.353095	-0.74	-0.130477
N-acetyl-glutamate	-2.2943	0.359845	-0.303541	0.237281	-0.140285	0.506428	0.905491	0.198684	-0.0290904	-0.0308586	0.28962	0.115013	-0.0437114	0.0431915	-0.115566	-0.27	0.395102	-0.11	0.0134279	0.0412378	-0.0276082	-0.120018	-0.147222	0.0980719	0.161039	0.152027	0.110073	-0.344873	0.159271	-0.00305126	0.0421876	0.09	-0.259737
N-acetyl-glutamine	0	-3.09765	2.2691	-0.0525657	-1.07734	-0.228439	-0.406248	0.166292	0.332585	0.120796	-0.564531	-0.558162	0	-0.644431	-0.403861	-0.43	0.668876	0	0	0	0	0	0.0192209	0	0	0	0.000416795	-1.38526	-0.299049	0.254609	-0.122843	-0.16	-0.313713
N-Acetyl-L-alanine	-4.10457	-0.697278	-0.506557	-0.521453	0.198738	-0.71062	-0.7708	-0.363204	0.0989615	1.16054	-0.874481	-0.567892	-0.264732	-0.589178	0.00654854	-1.42	-0.176609	1.22	-0.219048	0.126134	-0.25516	0.0660031	0.0194248	-0.158758	-0.0632097	0.28942	-0.109373	-0.671566	0.119135	0.0993314	-0.322746	-0.37	-0.321498
N-acetyl-L-ornithine	-4.9077	-2.12295	-0.0358911	0	0	-2.25403	-1.41203	-2.03101	-1.58632	-0.63028	-2.02066	-1.38509	-0.635704	-0.661319	-0.367398	-1.27	-1.79357	-0.2	-0.0435679	-0.0213691	-0.018782	-0.0971866	-0.131294	0.174608	-0.0045574	0.924017	0.304558	0	1.03797	0	0.19213	-0.2	-0.0824877
N-carbamoyl-L-aspartate	-4.40493	-1.74996	-0.943878	1.98157	0.572224	-0.858794	-1.35797	-0.128594	-0.0111341	0.255066	-1.74865	-0.158604	-0.145997	0.784228	-0.0889738	-4.57	-1.94722	0.01	0.0292976	0.062515	-0.189391	-0.439893	-0.145064	0.0136377	0.114673	0.0639808	0.0860442	-0.195507	0.142434	2.024	2.75654	4.85	1.85297
NAD+	0	-0.0353769	-0.137676	-0.197487	-0.105929	-0.190301	0.649635	-0.133526	-0.229013	-0.204204	-0.0829199	-0.100692	-0.0402168	-0.00231298	-0.00621221	-0.4	-0.139893	0.27	-0.0635573	-0.0153607	-0.0735505	-0.177458	-0.017498	-0.015262	0	0	0.0992858	-0.0357744	0.0188519	-0.0498023	-0.0365109	0.15	-0.485004
NADH	0.468204	0	0.277642	1.69009	2.06297	0.116029	-0.291896	2.97157	3.23833	0.144283	0.723317	0.461131	0	0	0.35572	0.03	0.853974	0.58	0	0	0.161853	0.686877	-0.276293	0	0.338494	0.140813	0	1.58252	0	1.65907	-0.040901	0.75	0.691623
NADP+	-1.07969	0.157081	0.145158	-0.227962	-0.203022	-0.0428369	1.10323	-0.2177	-0.262144	-0.0541809	0.272167	0.0287462	-0.0151489	0.242034	0.112558	-0.12	0.216768	-0.14	-0.00542293	0.0691991	0.0160019	0.0190009	0.0809066	0.112304	-0.122542	-0.0507229	-0.0805341	0.0716718	0.17766	-0.0290649	0.11405	0.08	-0.105363
NADPH	-1.0955	0	0.188374	1.24618	1.88859	0.758583	1.24482	2.72602	2.93866	0.217072	0	0.0479001	-0.236797	0.287165	0.159059	0.35	0.408274	0.37	0.329721	-0.198134	0.165272	0.525749	-0.430142	-0.19641	0.0976217	0.00625877	0.928878	1.358	0	0.956413	-0.00854218	0.64	0.835716
nicotinamide mononucleotide	0	0	-0.320418	0	0	0	0	-0.288266	-0.576533	-0.235821	-1.11628	-0.110563	-0.171688	0	0	0	0	0	-0.0942435	0.0143555	-0.152371	-0.151866	0.0423825	-0.0577334	0	0	-0.0133208	0	0	0	-0.0768175	0	-0.24574
nicotinate	-0.578935	-0.112893	-0.193806	-0.106942	0.0116655	0.0498356	0.0981216	0.112593	-0.132818	0.03596	-0.141406	0.114758	-0.0537774	-0.00135604	-0.101327	0.78	1.90779	0.09	-0.482081	-0.549957	-0.422167	-0.301727	-0.214335	-0.333881	0.0441241	0.109419	0.16459	-0.466736	0.206179	-0.125001	-0.157214	-0.03	-0.311431
O-acetyl-L-serine	0	0	-0.0049156	0	0	0	0	-0.0649508	-0.129902	-0.27337	0	0	0	0	0	0	0	0	0	0	0	0	-0.0734925	0	0	0	0	0	0	0	0	0	0.00228237
Octoluse 8/1P	0	0	0.390843	0.22254	0.342821	0.0988265	-0.055589	-0.258304	-0.0749852	-0.333694	0	-0.0806185	-0.062735	-0.0525367	-0.0133616	-0.72	-0.213473	-0.12	-0.0523531	-0.0240698	-0.077447	-0.148138	-0.146021	-0.00460402	0	0	0.102619	0.511083	0	0.443197	0.0909923	0.24	-0.452984
Octoluse Bisphosphate	-0.124263	0.294848	1.48535	-1.08394	0.224446	-0.404511	0.119582	-0.701986	0.147729	-0.25364	-0.145568	-0.318316	-0.222356	-0.0226962	-0.328989	-1.2	-5.4193	-0.15	-0.10148	0.0716653	0.0393399	-0.0867967	-0.0902661	-0.0576998	-0.150601	-0.0577875	0.0231394	-0.320338	0.0955104	-0.26895	-0.0867121	-0.26	-0.498138
ornithine	0	0	0.121089	0	0	0.180313	-0.223697	-0.192865	-0.38573	-0.431129	-0.382467	-0.168938	0	-0.522066	-0.178107	-0.15	0.08007	-0.28	0	0	0	0	0.278047	0	0	0	0	0	0	0	0.00445783	-0.11	0.0121778
orotate	-1.42333	-0.779111	-0.0965308	-0.164258	1.36533	-0.883179	-1.32572	-0.425048	-0.138656	-0.0364655	0	-0.327514	-0.566819	-0.119952	0.213301	0.91	1.97019	0.11	-0.406347	-0.181574	-0.569802	-0.575	-0.335918	-0.564005	-0.0939018	-0.236491	0.0200623	-0.191267	0.347612	-0.71257	0.123308	-0.21	0.0632087
orotidine-5'-phosphate	-3.11821	-1.40715	-2.62455	-1.84995	0.186321	0	0	-1.53781	0.0781915	-0.434184	-4.22714	-1.31405	-1.04575	-0.150188	0.162927	0	0	0	-0.715679	-0.175422	-0.610854	-0.626878	-0.197831	-0.894442	-0.0653679	-0.145177	0.140141	-0.112408	0.432592	-0.606416	-0.369689	0	-0.329353
oxaloacetate	0	0	-0.0775824	0	0	0	0	-0.570621	-0.644237	-0.0755454	0	-0.148082	0	0	0	0	0	0	0	0	0	0	-0.240436	0	0	0	0	0	0	0	-0.0126224	0	-0.648627
p-aminobenzoate	0	0	0	0	0	0	0	0	0	0	0	-0.187793	0	0	-0.0216375	0	0	0	0	0	0	0	0	0	0	0	0	0	0	0	-0.00495792	0	0
p-hydroxybenzoate	0	0	0	0	0	0.256403	0.438109	0.0981076	0	0	0	0	0	0	0.36459	0.58	0.70314	-2.57	0	0	0	0	0	0	0	0	0	0	0	0	0.056221	0.2	0
pantothenate	-0.778321	0.0968556	0.100671	-0.0586513	0.00651376	0	0	0.159762	-0.111171	-0.233717	-0.557566	-0.285784	0	-0.32317	-0.282822	0	0	0	0	0	-0.125323	-1.65756	-0.0578755	0	-0.216748	-0.0310306	0.155945	-0.156159	-0.240965	-0.200566	-0.204448	0	-0.138809
PD	-4.62599	-3.79121	-2.53579	-3.4872	-1.08036	-2.89208	-1.74106	-3.3017	-2.6591	-0.872733	-3.39515	-1.86828	-0.671544	-1.60597	-0.685504	-1.24	-1.1341	-0.44	-0.175695	0.0222504	-0.0499625	-0.17261	-0.0797345	-0.0125235	-0.264313	-0.399267	0.101125	-0.963661	0.124468	-0.0678562	0.20655	-0.08	0.897364
PE	-5.13792	-2.14985	-0.382641	-3.37514	-1.19879	-2.08951	2.15928	-2.98007	-2.39021	-0.76099	-2.6495	-1.82895	-0.826098	-1.25302	-0.690465	-3.49	0.0922609	-0.41	-0.047621	0.134851	0.0290938	-0.0321479	-0.0210664	0.158429	-0.323567	0.034637	0.0654747	0.0520433	0.448147	-0.0199519	0.283302	-0.39	0.432604
PEE	-4.64359	-2.75106	-0.0416948	-2.78151	-0.814838	-1.21335	-6.25922	-2.92677	-2.30259	-0.638765	-3.02392	-1.84895	-0.802568	-0.734793	-0.788485	-5.32	0.294194	-0.3	0.0185509	0.243842	0.15988	0.0787285	0.0917116	0.261083	-0.134441	0.482319	0.0430927	0.386003	1.13003	-0.0694332	0.152547	-0.43	-0.372557
PEEK	0	-0.807043	0.398743	-2.66768	0.00637398	-1.24981	-3.54261	-4.73514	-2.56045	-0.844302	-4.42643	-2.14311	-1.05526	-2.16357	-0.851925	-1.54	-0.423772	-0.08	0.184361	0.342433	0.3927	0.285747	0.172147	0.494855	0	0	0.344762	1.95853	1.3266	0.193284	0.254422	-0.32	0.66841
phenylalanine	-0.112742	-0.107554	-0.255546	-0.528076	-0.13806	0	0	-0.403755	-0.482892	-0.416728	-0.747291	-0.350313	-0.560875	-0.304789	-0.183712	0	0	0	-0.168514	0.156632	-0.118819	0.0378711	-0.111514	-0.0598879	0.0155692	0.26488	0.0217421	-0.045405	-0.101496	-0.424949	-0.36838	0	-0.373188
phenylpyruvate	0	0	0	0	0	-0.837067	0.114245	0	0	0	0	0	0	0	0	-0.71	1.2139	0.49	0	0	0	0	0	0	0	0	0	0	0	0	0	1.06	0
phosphoenolpyruvate	0.126191	-0.619614	0.716103	0.0797399	-0.0480318	0.409116	0.0121451	0.0294315	-0.585793	-0.320167	0.534166	0.249085	0.373144	0.288944	-0.31459	0.45	0.755963	-0.17	0.191186	0.138148	0.140881	0.167217	0.00105913	0.317304	-0.0337103	0.202575	0.106751	-0.166262	-0.365212	-0.00728254	-0.061353	0.08	-0.182203
prephenate	0	0	-0.9019	0	0	0	0	-0.19119	-0.382379	-0.661351	-0.69848	-0.589286	0	0	-0.361603	0	0	0	0	0	0	0	-0.0728354	0	0	0	0	0	0	0	-0.0377673	0	0.579756
proline	-0.307264	-0.310182	-0.22459	-0.418175	-0.194597	0	0	-0.436547	-0.570229	-0.297754	-0.46743	0	-0.427436	-0.175997	-0.119051	0	0	0	-0.304467	-0.063996	-0.148982	0.118984	-0.113161	-0.105848	-0.112159	0.149984	0	-0.144638	0.0444248	-0.291375	-0.193305	0	-0.422948
PVNF	-7.15404	-5.18045	-3.72571	-4.42217	-2.27535	-4.73856	-1.50278	-4.54926	-4.80594	-0.919771	-3.42459	-2.19968	-1.03229	-0.973786	-0.923133	-2.07	-4.68428	-0.39	0.00247116	0.285353	0.0618199	0.302077	0.164766	0.347395	-0.529608	0.0143982	0	0.588655	0.370239	-0.226624	-0.125628	-0.86	-0.795046
pyridoxine	0.215742	0	-0.100302	0	0	0	0	-0.143745	-0.16419	-0.199648	-0.497704	-0.105361	-0.657874	-0.034267	-0.0925263	0	0	0	-0.503663	-0.295275	-0.146535	-0.118154	0.112193	-0.35298	0.0677825	0.238654	0.355304	0	0	0	-0.37582	0	-0.306892
Pyroglutamic acid	0	0	-0.299153	0.336048	0.220403	-0.279261	-0.550334	0.248238	0.191732	0.490656	-0.300386	-0.121648	-0.299183	-0.154927	-0.13734	-0.06	0.495041	0.12	-0.397646	-0.24883	-0.225535	-0.143023	-0.191546	0.0163656	0	0	0.170245	-0.236819	0	-0.25135	-0.451431	0.09	-0.5088
Pyrophosphate	0	0	0	0	0	-1.66909	-0.626308	0	0	0	0	0	0	0	0	-3.38	-2.59175	-0.27	0	0	0	0	0	0	0	0	0	0	0	0	-0.0310565	0.25	0
pyruvate	-1.66859	-0.342402	-0.322005	-1.33593	-0.190288	-0.429169	0.46697	-0.709591	-1.50007	-0.732921	-0.69713	-0.324391	-0.626425	-0.42491	-0.463467	-1.34	-0.99804	0.12	-0.389789	-0.0949469	-0.229749	-0.0446656	-0.184456	-0.587447	-0.341496	0.0541978	-0.311406	-0.531366	-0.437796	-0.95751	-0.881247	0.05	-1.09596
riboflavin	0	0.108659	0.653755	-0.644594	-0.148404	0	0	0.301087	0.441297	0.533619	0	-0.016199	-0.188181	0	0.145372	0	0	0	-0.118484	0.0784199	0.0674929	-0.0899981	0.219695	0.0654695	0	0	0	0.470669	-0.661818	-0.580517	-0.0985685	0	-0.179259
ribose	0.492164	0	0.328492	0	0	0	0	-0.00870116	-0.0174023	-0.321784	-0.343918	0	-0.649494	0	0.274173	0	0	0	-0.0287883	0.267056	0	0	-0.0488046	0.130694	0.129042	0.450876	0	0	0	0	-0.0745145	0	-0.0759825
Ribose-5-phosphate	-2.73338	0	-0.262003	-0.781038	-0.483407	0	0	-0.405861	-0.782021	-0.625992	-0.068691	0	-0.354058	0	-0.331191	0	0	0	0.0147491	0.127817	-0.0505345	0.0744395	-0.138398	-0.141808	-0.299598	-0.189469	0	-0.200752	0	-0.215235	-0.0775646	0	-0.487802
ribose-phosphate	-2.53055	-0.825273	-0.427192	0	0	-0.0153913	-0.0480939	-0.798768	-1.13209	-0.616518	-0.425487	-0.253702	-0.382889	-0.184536	0	-0.56	-0.947043	-0.06	-0.151206	0.0682761	-0.136194	-0.199323	-0.309038	-0.205365	-0.483609	-0.231382	0	0	-0.0724709	0	-0.116245	0.25	-0.912125
ribulose-5-phosphate	-2.36481	-0.72289	-0.431684	-0.325179	-0.221744	0	0	-0.431883	-0.737521	-0.581639	0	0	-0.21404	0	0	0	0	0	0.00694136	0.266893	-0.0391985	-0.120079	-0.17788	-0.197069	-0.509036	-0.158549	0.103772	-0.075152	-0.255495	-0.0959635	-0.103149	0	-0.557699
S-adenosyl-L-homocysteine	-2.87806	-0.601334	0.0102922	0.21359	0.0314487	-0.00771496	0.280194	-0.119245	-0.080003	0.0357691	-0.329942	-0.0693345	-0.448877	-0.111646	-0.0194175	-1.64	-0.438341	-0.06	0.150502	-0.26167	-0.174704	-0.240863	0.0406911	-0.123356	-0.27612	-0.244699	0.0736327	0.335248	-0.0130707	-0.00894138	-0.0546207	-1.49	-0.16654
S-adenosyl-L-methioninamine	0	0	-2.27149	0	0	0	0	-3.21299	-2.27149	-2.18554	0	0	0	0	0	0	0	0	0	0	0	0	-0.353426	0	0	0	0	0	0	0	0.0341964	0	1.41717
S-adenosyl-L-methionine	0	0	0	0	0	0	0	-0.120648	0	0	0	0	0	0	0	0	0	0	0	0	0	0	0	0	0	0	0	0	0	0	0	0	0
S-methyl-5'-thioadenosine	0	0	1.04707	0.336936	-0.0545724	0.791142	1.52384	0.470231	0.524799	0.486768	0	-0.0720183	0.0779831	-0.0770421	0	-0.53	0	-0.08	0.0812916	0.00703338	-5.54e-05	-0.0807261	0.0819956	0.106496	0	0	0	0.272148	0	0.407454	0.12066	-0.04	0.132282
SD	-2.2622	-1.16719	-1.22898	-2.52055	-0.837464	-1.17324	-2.26067	-0.616737	-1.23347	-0.567854	0	-1.15251	-0.537834	-0.610336	-0.492253	-3.7	-1.65399	-0.14	-0.0875623	0.129636	0.0815053	-0.0525406	-0.100337	0.115036	-0.130077	0.237322	0.128146	-0.161249	0.532977	-0.348972	0.16112	-0.25	0.583301
SDL	0	-3.61171	0	-4.4795	-2.44835	0	0	0	0	0	0	-1.79015	-0.261777	0	0	0	0	0	-0.0201608	0.0390536	0	0	0	0.0356998	0	0	0.208912	0.537062	0.110022	0.134803	0.0455245	0	0
Sedoheptulose bisphosphate	-0.261313	0.731457	1.36957	-0.52499	0.596726	-0.268795	0.231574	-0.49065	-0.933712	-0.198632	-0.0816379	-0.150808	-0.0691159	0	-0.358398	-1.34	-1.72563	0	0.112601	0.143297	0.223025	0.00241408	-0.232194	-0.0170505	-0.190866	0.194586	0.0573236	0.00354001	0.0203417	-0.229902	-0.0990937	0.03	-0.542966
serine	-0.391067	0.0218857	0.130687	-0.198768	0.116444	0	0	-0.201229	-0.137885	-0.350372	-0.297731	0	-0.350436	-0.0942686	0.175726	0	0	0	-0.042976	0.0398351	0.0266307	-0.0692171	-0.0132036	0.105927	-0.0670832	0.140192	0.242567	0.257021	0.503768	0.0115915	0.0477873	0	-0.153875
SID	-5.75568	-6.91236	-0.439824	0	0	0	0	-0.99107	-1.98214	-0.548101	0	0	-0.717592	0	0	0	0	0	0.086261	0.278314	0	0	0.120209	0.430326	-0.369058	0.10328	0	0	-0.334811	0	0.0448478	0	0.226601
sn-glycerol-3-phosphate	-0.427867	-0.863205	0.0812958	0.629199	0.242261	0.290704	-0.361933	0.0672799	0.0529276	-0.355569	0	0.184506	0.0117378	0.154695	-0.350381	0.61	0.0194204	-0.42	0.226165	0.272652	0.059997	0.0548759	-0.0322203	0.17213	-0.0482498	0.128242	0.0527499	0.273046	-0.196678	0.738012	0.184796	0.17	0.00535118
succinate/Methylmalonic acid	-3.08127	0.216871	-0.0916358	-1.40715	0.0338119	-0.543663	-0.754893	-0.190841	-0.55042	-0.386958	0.236218	-0.00863071	0.0256586	0.277346	-0.0585583	0.14	0.43651	-0.23	0.102632	0.18124	0.0813431	0.428889	0.021414	0.109808	0.106365	0.170725	-0.0205553	-0.460984	-0.0635357	-1.25276	-0.851699	-0.04	-0.59766
succinyl-CoA/methylmalonyl-CoA	-1.61284	0	0	-0.724943	0.0865252	0	0	0	0	0	0	0	0	0	0	0	0	0	0	0	0	0	0	0	-0.00544848	0.294676	0	-0.100302	0	-0.117691	-0.293792	0	0
taurine	0	0	0.123269	0	0	0	0	0.0434089	0.383128	-0.0410776	0	0	-0.117106	0.468188	0	0	0	0	-0.00595438	0.101836	0.442412	0.124965	-0.562614	-0.00588624	0	0	0.303175	0	0	0	0.0315456	0	-0.255859
thiamine	0	-0.824777	-0.637753	0	0	0	0	-0.292932	-0.587295	-0.242507	-0.426374	-0.184041	-0.22364	-0.416342	-0.00193669	0	0	0	-0.0860237	-0.0319924	-0.0998951	-0.22325	-0.222298	0.00814586	0	0	0.120464	0	0.0498271	0	-0.0449642	0	-0.20604
Thiamine pyrophosphate	0	0	-0.0845145	-0.116216	0.190528	0	0	-0.0717362	-0.1414	-0.135471	0	0	0.0528304	0	0	0	0	0	-0.0340688	0.0525938	-0.102255	-0.228971	0.0281315	0.0363383	0	0	0	-0.0730689	0	0.10136	0.0202803	0	-0.201775
threonine/homoserine	-0.686987	-0.368782	-0.0131682	-0.80286	-0.221189	0	0	-0.561921	-0.508427	-0.222208	-0.509534	0	-0.360635	-0.305653	-0.00359746	0	0	0	-0.112858	-0.00927462	-0.0376281	-0.102095	-0.0861312	-0.00958915	-0.150704	0.360043	0.0762385	0.223074	0.175011	-0.0494446	0.017682	0	-0.260602
thymidine	0	0	0	0	0	-0.804577	-0.544591	0	0	0	0	0	0	0	0	0.79	-1.76812	0.18	0	0	0	0	0	0	0	0	0	0	0	0	-0.187339	-0.51	0
thymine	0	0	0	0	0	-0.384969	3.42347	0	0	0	0	0	0	0	0	-0.55	-1.7003	0.38	0	0	0	0	0	0	0	0	0	0	0	0	0	-0.05	0
trehalose-6-Phosphate	0	0	0	0	0	0	0	0	0	0	0	0	0	0	0	0	0	0	0	0	0	0	0	0	0	0	0	0	0	0	0.0904568	0	0
tryptophan	0.177095	-0.0447556	-0.683786	0.199293	-0.0285604	0	0	-0.405571	-0.751571	-1.09237	-0.324813	-0.0821132	-0.341212	-0.226494	-0.0140379	0	0	0	0.0186442	0.262719	-0.0757271	0.0214422	-0.364922	0.0929626	-0.0679865	0.217213	-0.178215	0.5432	-0.0120185	-0.340706	-0.248003	0	-0.84017
tyrosine	-0.00427681	0.23575	0.0514831	-0.221861	0.0383262	0	0	-0.265601	-0.251541	-0.315881	-0.373117	-0.185392	-0.280802	-0.130781	0.0814095	0	0	0	0.0223491	0.190178	0.0866129	0.0876205	-0.0723803	0.140545	-0.0189629	0.234993	0.0328029	0.142019	0.0532389	-0.183657	-0.205191	0	-0.171626
UDP	-2.15962	0.873898	-0.558167	-1.49278	-0.578119	-0.0490013	0.850482	-0.295155	-0.523369	-0.189771	-0.333028	0.156103	0.0413073	-0.296595	0.228273	-0.96	-1.45357	0.07	-0.669794	-0.613562	-0.865467	-0.388127	-0.255173	0.0544021	-0.377361	-0.73197	-0.252517	-0.530783	0.815135	-1.65516	-1.06364	-1.54	-0.958881
UDP-D-glucose	-0.279664	0.260189	0.253472	-0.183528	0.0679833	-0.0583131	0.160027	0.0982105	0.0346989	0.0446464	0.117813	0.0139111	0.0221033	0.00573393	0.149365	-0.2	0.0448703	-0.07	0.0241757	0.096134	-0.00973571	-0.0680455	-0.0393823	0.115927	-0.00663675	0.045845	0.0465242	0.00911845	0.0449979	-0.110473	0.0102249	0.05	-0.194555
UDP-D-glucuronate	-0.675037	0.143446	0.0929145	-0.48707	-0.0322316	-0.291776	-0.0807969	-0.0548469	-0.126484	-0.00141907	0.0274754	0.0860285	0.0756636	0.0333112	0.00698582	-0.36	-0.427664	0.05	0.0726823	0.127808	0.00808698	0.0788916	-0.0296223	0.165319	-0.126992	-0.0319919	0.0271566	-0.115059	0.0222187	-0.162495	-0.00444812	0.02	-0.216858
UDP-N-acetyl-glucosamine	-0.773936	0.114555	-0.0109897	-0.509317	-0.074686	-0.161647	0.351	-0.0364525	-0.135291	-0.0267865	-0.125539	-0.027603	-0.00285285	-0.0841273	0.115581	0.03	-0.240216	-0.09	-0.0280025	0.0189119	-0.0955785	-0.182473	-0.10208	0.0374092	-0.0646626	-0.0391345	0.0318843	-0.0366902	-0.110417	-0.482327	-0.285448	-0.12	-0.387437
UMP	-1.45042	-0.0546643	-1.00907	-0.559835	0.042325	-0.485117	-0.522317	-0.112285	0.178564	-0.0874586	-0.0965459	-0.349819	0.0983999	-0.131496	0.231705	-0.38	-0.114499	-0.45	-0.15648	-0.118644	-0.230424	-0.246326	-0.108444	0.54812	0.134139	-0.30537	-0.0522166	0.036405	-0.201528	-1.06206	-0.597474	-0.99	-0.173513
uridine	0	0	0	0	0	-0.956136	0.23037	0	0	0	-0.726325	-0.218372	0	-0.00713906	0.24034	-0.44	-0.575785	0.2	0	0	-0.485392	-0.422707	0	0	0	0	0	0	0	0	-0.2906	-0.1	0
UTP	-1.2572	-0.161099	0	-1.94068	-0.17654	-1.14444	-1.88925	-0.0746755	0	0	0	0	0.0275359	-0.197944	0.221287	-2.05	-1.85111	0.58	0.086181	0.105084	0.00579439	-0.0407618	0	0.0421729	-0.153238	0.0564369	0.101497	-0.120733	-0.127768	-2.09623	-1.23947	-1.44	0
valine	-0.261706	-0.25592	-0.166702	-0.679007	-0.276654	0	0	-0.292461	-0.584923	-0.356523	0	-0.356613	-0.353486	-0.33085	-0.137802	0	0	0	-0.128191	0.065835	-0.0808716	-0.0569332	-0.051965	0.0473657	-0.0905222	0.233759	0.0750083	-0.135749	0.00913927	-0.325124	-0.19208	0	-0.345791
VD	-4.10426	0	0.217662	0	0	-1.04944	-2.83421	-2.35241	-1.70308	-0.935466	0	-1.59546	-0.725282	-1.14554	-0.489968	-0.75	0.86398	0.07	-0.0753264	0.0753596	0.00937618	-0.105653	-0.0683411	0.166635	-0.229125	0.345611	0.19163	0	0	0	0.248834	-0.39	0.695623
xanthine	0	0	-0.091318	0	0	-0.57719	2.29768	-0.455219	-0.761346	-0.2629	0	0	0.35652	0.379084	-0.352944	0.57	-1.24883	0.57	-0.516595	-0.843934	0	0	-0.544292	-0.665864	0	0	0	0	0	0	0.0413252	0	-0.584057
xanthosine	0.178719	-3.16611	-1.43636	-0.330927	-1.61224	-1.03382	-2.14259	-0.564539	-0.691309	0.170973	-0.516825	-0.522823	0.0806587	-0.803583	-0.558017	-0.22	-0.289769	4.51	0.0239041	0.252728	-0.0153076	-0.0428198	-0.0302868	0.0930247	-0.181578	-0.0426055	-0.152082	-1.89937	-0.636034	0.179409	-0.171312	0.34	-0.247536
xanthosine-5-phosphate	3.38342	3.21666	1.85885	-0.456379	0.199127	-1.46603	-1.41347	-0.579787	-0.427864	0.0542542	0	0.00603599	-0.0546429	0.418531	0.23123	0.05	1.73536	0.14	0.002431	0.0356161	0.100044	0.188558	0.053526	0.0895195	0.0108508	0.122867	0.201675	-0.179245	0.5667	-0.295026	-0.648601	-1	-0.308744
Xanthurenic acid	0	0	0	0	0	0	0	0	0	0	0	0	0	0	0	0	0	0	0	0	0	0	0	0	0	0	0	0	0	0	-0.0349018	0	0
xylose	0	0	0	0	0	0	0	0	0	0	0	0	0	0.2314	0	0	0	0	0	0	0	0	0	0	0	0	0	0	0	0	0	0	0
